# Supplementary material for: mEYEstro software: an automatic tool for standardized refractive surgery outcomes reporting
Source: BMC Ophthalmol. 2023 Apr 21;23:171. doi: 10.1186/s12886-023-02904-6 (PMC10120175; doi:10.1186/s12886-023-02904-6)
Supplement: Supplementary file 1 — Additional file 1. [file 12886_2023_2904_MOESM1_ESM.xlsx]

## Sheet: Sheet1
Preop_MR_Sphere	Preop_MR_Cylinder	Preop_MR_Axis	Preop_MR_Vertex_Distancce	Preop_CDVA	Intended_Postop_MR_Sphere	Intended_Postop_MR_Cylinder	Intended_Postop_MR_Axis	Intended_Postop_MR_Vertex_Distance	Postop_MR_Sphere	Postop_MR_Cylinder	Postop_MR_Axis	Postop_MR_Vertex_Distancce	Postop_UDVA	Postop_CDVA	Postop_SEQ_Timepoint_1	Postop_SEQ_Timepoint_2	Postop_SEQ_Timepoint_3	Postop_SEQ_Timepoint_4	Postop_SEQ_Timepoint_5
6.5	-2.25	170	12	15-2	0	0	0	12	-0.25	-0.25	168	12	15-1	15-1	0.125	-0.375	-0.375	-0.375	-0.375
6.25	-3	168	12	15	0	0	0	12	0.25	-0.75	178	12	25	15-1	0	0	0	0	-0.125
6.5	-4	6	12	30-2	0	0	0	12	1	0	0	12	30	25	0.875	0.875	0.875	0.875	1
7.75	-3.25	180	12	25-1	0	0	0	12	1	-0.25	20	12	30	25+1	-0.25	0.875	0.875	0.875	0.875
6.75	-2.5	100	12	25+2	0	0	0	12	-0.25	-0.75	75	12	25+1	20-1	-0.625	-0.625	-0.625	-0.625	-0.625
6.25	-2	71	12	25-2	0	0	0	12	0	-0.75	115	12	25	20-1	-0.375	-0.375	-0.375	-0.375	-0.375
7	-4.75	30	12	40-1	0	0	0	12	0	-0.5	180	12	40-2	30-1	-0.25	-0.25	-0.25	-0.25	-0.25
6.75	-2.25	154	12	25+2	0	0	0	12	-0.25	0	0	12	20-2	25+2	-0.25	-0.25	-0.25	-0.25	-0.25
6.25	-2.75	111	12	20	0	0	0	12	0	-0.25	36	12	20-1	20	-0.375	-0.125	-0.125	-0.125	0.125
7	-2.25	65	12	20	0	0	0	12	0.75	-0.25	95	12	20-2	20	0.5	0.5	0.625	0.625	0.625
5.5	-3.25	177	12	20-2	0	0	0	12	0.5	-0.25	180	12	15-2	15	0	0.215	0.375	0.5	0.375
4.25	-3.25	4	12	15-2	0	0	0	12	0.5	-0.5	15	12	25+1	25+1	-0.5	0.25	0.25	0.25	0.25
5.75	-2	135	12	15-1	0	0	0	12	0	0	0	12	15	15	0	0	0	0	0
5.5	-2.25	2	12	15-1	0	0	0	12	-0.25	-0.25	178	12	20	20	-0.625	-0.375	-0.375	-0.375	-0.375
5.5	-2.25	121	12	20-1	0	0	0	12	-0.5	-0.5	165	12	20-2	20	-0.75	-0.75	-0.75	-0.75	-0.75
5.25	-2	31	12	20-2	0	0	0	12	-0.25	-0.25	90	12	25+1	20-1	-1	-0.375	-0.375	-0.375	-0.375
4.75	-2	169	12	15	0	0	0	12	0.5	0	0	12	20-2	20+1	0.5	0.5	0.5	0.5	0.5
3.75	-2	180	12	15	0	0	0	12	0.25	-0.5	170	12	20	20	0	0	0	0	0
3.75	-2.25	1	12	15	0	0	0	12	0.25	-0.5	20	12	20	20	0	0	0	0	0
6.5	-3.5	5	12	15-2	0	0	0	12	0.25	-0.25	120	12	20	20	0.125	0.125	0.125	0.125	0.125
5.25	-2.5	176	12	30+2	0	0	0	12	0	-0.5	180	12	30+2	30	-0.75	-0.25	-0.25	-0.25	-0.25
5.75	-2.75	167	12	40	0	0	0	12	-0.25	0	0	12	30	30	-0.25	-0.25	-0.25	-0.25	-0.25
5.25	-2	169	12	20	0	0	0	12	0.5	-0.75	16	12	30-2	25-2	0.125	0.125	0.125	0.125	0.125
10.25	-4	10	12	20+2	0	0	0	12	0.25	0	0	12	20-2	20	0.25	0.25	0.25	0.25	0.25
9.5	-3.75	155	12	15-2	0	0	0	12	0.75	0	0	12	25	25+2	0.75	0.75	0.75	0.75	0.75
