# Supplementary material for: mEYEstro software: an automatic tool for standardized refractive surgery outcomes reporting
Source: BMC Ophthalmol. 2023 Apr 21;23:171. doi: 10.1186/s12886-023-02904-6 (PMC10120175; doi:10.1186/s12886-023-02904-6)
Supplement: Supplementary file 2 — Additional file 2. [file 12886_2023_2904_MOESM2_ESM.xlsx]

## Sheet: Automatic_converter
LogMAR	Snellen		INSTRUCTIONS
			Enter LogMar values in the left column (LogMAR), using decimal point (-0.1, 0, 0.3, etc). The LogMAR value will then be automatically converted and will be disaplayed in the right column in Snellen denominator (20/XX). Use those converted value in your mEYEstro datafile and run your analyses. NB: this converter only accepts LogMAR values in increment of 0.02 (1 letter). So for example 0.1, 0.12, …
			Mathieu Gauvin & Avi Wallerstein ©

## Sheet: Table_Data
LogMAR	Snellen
-0.24	10-3
-0.26	10-2
-0.28	10-1
-0.28	10-
-0.3	10
-0.32	10+
-0.32	10+1
-0.34	10+2
-0.36	10+3
-0.14	12.5-3
-0.16	12.5-2
-0.18	12.5-1
-0.18	12.5-
-0.2	12.5
-0.22	12.5+
-0.22	12.5+1
-0.24	12.5+2
-0.26	12.5+3
-0.06	15-3
-0.08	15-2
-0.1	15-1
-0.1	15-
-0.12	15
-0.14	15+
-0.14	15+1
-0.16	15+2
-0.18	15+3
-0.04	16-3
-0.06	16-2
-0.08	16-1
-0.08	16-
-0.1	16
-0.12	16+
-0.12	16+1
-0.14	16+2
-0.16	16+3
0.06	20-3
0.04	20-2
0.02	20-1
0.02	20-
0	20
-0.02	20+
-0.02	20+1
-0.04	20+2
-0.06	20+3
0.16	25-3
0.14	25-2
0.12	25-1
0.12	25-
0.1	25
0.08	25+
0.08	25+1
0.06	25+2
0.04	25+3
0.24	30-3
0.22	30-2
0.2	30-1
0.2	30-
0.18	30
0.16	30+
0.16	30+1
0.14	30+2
0.12	30+3
0.26	32-3
0.24	32-2
0.22	32-1
0.22	32-
0.2	32
0.18	32+
0.18	32+1
0.16	32+2
0.14	32+3
0.36	40-3
0.34	40-2
0.32	40-1
0.32	40-
0.3	40
0.28	40+
0.28	40+1
0.26	40+2
0.24	40+3
0.46	50-3
0.44	50-2
0.42	50-1
0.42	50-
0.4	50
0.38	50+
0.38	50+1
0.36	50+2
0.34	50+3
0.54	60-3
0.52	60-2
0.5	60-1
0.5	60-
0.48	60
0.46	60+
0.46	60+1
0.44	60+2
0.42	60+3
0.6	70-3
0.58	70-2
0.56	70-1
0.56	70-
0.54	70
0.52	70+
0.52	70+1
0.5	70+2
0.48	70+3
0.66	80-3
0.64	80-2
0.62	80-1
0.62	80-
0.6	80
0.58	80+
0.58	80+1
0.56	80+2
0.54	80+3
0.76	100-3
0.74	100-2
0.72	100-1
0.72	100-
0.7	100
0.68	100+
0.68	100+1
0.66	100+2
0.64	100+3
0.94	150-3
0.92	150-2
0.9	150-1
0.9	150-
0.88	150
0.86	150+
0.86	150+1
0.84	150+2
0.82	150+3
1.06	200-3
1.04	200-2
1.02	200-1
1.02	200-
1	200
0.98	200+
0.98	200+1
0.96	200+2
0.94	200+3
1.16	250-3
1.14	250-2
1.12	250-1
1.12	250-1
1.1	250
1.08	250+1
1.08	250+1
1.06	250+2
1.04	250+3
1.24	300-3
1.22	300-2
1.2	300-1
1.2	300-
1.18	300
1.16	300+
1.16	300+1
1.14	300+2
1.12	300+3
1.3	350-3
1.28	350-2
1.26	350-1
1.26	350-
1.24	350
1.22	350+
1.22	350+1
1.2	350+2
1.18	350+3
1.36	400-3
1.34	400-2
1.32	400-1
1.32	400-
1.3	400
1.28	400+
1.28	400+1
1.26	400+2
1.24	400+3
1.66	800-3
1.64	800-2
1.62	800-1
1.62	800-
1.6	800
1.58	800+
1.58	800+1
1.56	800+2
1.54	800+3
1.8	CF
2.3	HM
2.8	LP
3	NLP
